# Supplementary material for: Ligand-based adoptive T cell targeting CA125 in ovarian cancer
Source: J Transl Med. 2023 Sep 5;21:596. doi: 10.1186/s12967-023-04271-8 (PMC10481596; doi:10.1186/s12967-023-04271-8)
Supplement: Supplementary file 8 — Additional file 8: Table S1. The DNA sequence of CR and CAR sturcture and primers for CR and CAR detection. [file 12967_2023_4271_MOESM8_ESM.xlsx]

## Sheet: Sheet1
Mesothelin 296-359 aa expressed cDNA sequence
gaagtggagaagacagcctgtccttcaggcaagaaggcccgcgagatagacgagagcctcatcttctacaagaagtgggagctggaagcctgcgtggatgcggccctgctggccacccagatggaccgcgtgaacgccatccccttcacctacgagcagctggacgtcctaaagcataaactggatgagctc
4H11 variable light chain
gacattgagctcacccagtctccatcctccctggctgtgtcagcaggagagaaggtcactatgagctgcaaatccagtcagagtctgctcaacagtagaacccgaaagaaccagttggcttggtaccagcaaaaaccaggacagtctcctgaactgctgatctactgggcatccactaggcaatctggagtccctgatcgcttcacaggcagtggatctgggacagatttcactctcaccatcagcagtgtgcaggctgaagacctggcagtttattactgccagcaatcttataatctactcacgttcggtcctgggaccaagctggaggtcaaacgg
4H11 variable heavy chain
gtgaagctgcaggagtcagggggaggcttcgtgaagcctggagggtccctcaaagtctcctgtgcagcctctggattcactttcagtagctatgccatgtcctgggttcgcctgagtccggagatgaggctggagtgggtcgcaaccattagcagtgctggtggttacatcttctattctgacagtgtgcagggacgattcaccatttccagagacaatgccaagaacaccctgcacctgcaaatgggcagtctgaggtctggggacacggccatgtattactgtgcaaggcagggatttggtaactacggtgattactatgctatggactactggggccaagggaccacggtcaccgtctcctca
Linker
ggcggcggaggatctggcggaggcggaagtggcggagggggctct
The primer for detecting CR expression
F: GAAGTGGAGAAGACAGCCTGTCC
R: ATCCAGTTTATGCTTTAGGACG
The primer for detecting CAR expression
F: ATGGCCTTACCAGTGACCGC
R: TTTGCTGGTACCAAGCCAACTG
Control Actin primer
F: GCTGCATTTAGTGGCCTCATT
R: GCAAGGCATAACCTGATGTGG
